# Supplementary material for: Differentially expressed genes from RNA-Seq and functional enrichment results are affected by the choice of single-end versus paired-end reads and stranded versus non-stranded protocols
Source: BMC Genomics. 2017 May 23;18:399. doi: 10.1186/s12864-017-3797-0 (PMC5442695; doi:10.1186/s12864-017-3797-0)
Supplement: Supplementary file 2 — Numbers of DEGs found using 2 biological replicates with PE and 3 biological replicates with SE. (XLSX 42 kb) [file 12864_2017_3797_MOESM2_ESM.xlsx]

## Sheet: Table S1
Table S1: Comparing numbers of DEGs found using 2 biological replicates with PE and 3 biological replicates with SE
Exp 1	DEGs	True positives	True positives (% )	False positives	False positives (% SE)
PE (3 reps)	929	929		0
SE (3 reps)	937	892	96	45	5
PE_2 (reps 1,2)	3305	912	98	2393	72
PE_2.2 (reps 2,3)	325	306	33	19	6
Exp 2	DEGs	True positives	True positives (%)	False positives	False positives (% SE)
PE (3 reps)	1551	1551		0
SE (3 reps)	1566	1484	96	82	5
PE_2 (reps 1,2)	0	0	0	0
PE_2.2 (reps 2,3)	613	501	32	112	18
Exp 3	DEGs	True positives	True positives (% )	False positives	False positives (% SE)
PE (3 reps)	342	342		0
SE (3 reps)	341	311	91	30	9
PE_2 (reps 1,2)	92	87	25	5	5
PE_2.2 (reps 2,3)	10	9	3	1	10
Exp 4	DEGs	True positives	True positives (%)	False positives	False positives (% SE)
PE (3 reps)	7639	7639		0
SE (3 reps)	7572	7455	98	117	2
PE_2 (reps 1,2)	7134	6788	89	346	5
PE_2.2 (reps 2,3)	6354	6255	82	99	2
